# Supplementary material for: The Role of DNA Methylation and Histone Modification in Periodontal Disease: A Systematic Review
Source: Int J Mol Sci. 2020 Aug 27;21(17):6217. doi: 10.3390/ijms21176217 (PMC7503325; doi:10.3390/ijms21176217)
Supplement: Supplementary file 1 [file ijms-21-06217-s001.zip]

Archive with 5 entries (5 files):
- Table S1.docx
- Table S2.docx
- Table S3.docx
- Table S4.docx
- Figure S1.doc
